# Supplementary material for: Association of ESR1 Mutations and Visceral Metastasis in Patients with Estrogen Receptor-Positive Advanced Breast Cancer from Brazil
Source: J Oncol. 2019 Aug 14;2019:1947215. doi: 10.1155/2019/1947215 (PMC6710809; doi:10.1155/2019/1947215)
Supplement: Supplementary Materials — Molecular biology analysis results. Each line represents a tumor sample, and the columns summarize information such as metastatic site, DNA quantification, the presence or absence of ESR1m, the mutant codon, and PCR cycle quantification value for each sample. [file 1947215.f1.xlsx]

## Sheet: Plan1
SAMPLE	SITE OF METS (0 = NON-VISCERAL, 1= VISCERAL)	ORGAN	Quantification (ng/uL)	REFERENCE GENE CT (Cycle quantification value)	ESR1m (0= absent, 1= detected)	ESR1m	ESR1m CT (Cycle quantification value)
106617/15 2/4	0	LYMPH NODE	1.17	27	0	-	-
10928/17 1	0	LYMPH NODE	2.68	27	0		-
14208/14 9 1/2	0	BONE	0.57	36	0		-
16224/16 2/8	0	LYMPH NODE	24.8	22	0		-
1786/13 2	0	LYMPH NODE	6.36	29	0		-
18431/12 4	0	LYMPH NODE	106	22	0		-
24783/16 1	0	LYMPH NODE	1.6	27	0		-
26497/17	1	PLEURA	5.74	23	1	D538G	27
274552 A1	0	CHEST WALL	35.4	21	1	D538G	26
27788/16 4F	1	PLEURA	13.6	24	0		-
31762/17 1 1/2	0	LYMPH NODE	16.8	24	0		-
34606/16 1F	0	LYMPH NODE	33.2	22	0		-
37313/17 4F 2/6	0	LYMPH NODE	120	21	0		-
44494/18	0	BONE	0.31	31	0		-
46913/16 2F	1	LUNG	2.6	23	1	Y537C	24
48537/17 5 3/3	0	BONE	1.59	34	0		-
48702/13	1	OVARY	35	22	1	Y537S	26
49784/16 1F	0	LYMPH NODE	3	24	0		-
50121/16 1F	0	LYMPH NODE	61.8	24	0		-
50141/13 2/3	1	PLEURA	3.4	30	0		-
5268/14 4	1	PLEURA	1.6	29	0		-
53203/16 2/6	1	OVARY	11.4	24	0		-
53896/16 2F	0	BONE MARROW	0.3	32	0		-
54896/16 3 1/2	1	LUNG	51	20	1	D538G	26
59731/18	0	LYMPH NODE	1.1	24	1	D538G	22
61334/16 1 3/7	0	CHEST WALL	19.1	22	0		-
62620/17 1	1	LIVER	3.6	25	0		-
64660/14 6/16	0	CHEST WALL	3.3	27	0		-
66760/16 8/14	0	CHEST WALL	25.6	23	0		-
68548/17 1/12	0	LYMPH NODE	0.92	28	0		-
73817/16 2/3	1	LUNG	30.8	23	0		-
86455/16 2	1	PERITONEUM	39.4	22	0		-
92733/16 2F 3/3	1	LUNG	27.2	23	0		-
B001355/18	0	RETRO-ORBITAL TUMOR	11.4	24	0		-
B004136/16	1	LUNG	98.8	19	0		-
B004861/14	0	LYMPH NODE	94.4	30	0		-
B009435/18 1/3	1	CENTRAL NERVOUS SYSTEM	86	22	0		-
B018855/18	0	BONE	<0,01	30	0		-
B025537/13	1	PLEURA	21.2	31	0		-
B026239/17	1	PLEURA	67.6	22	1	Y537N	31
B026459/17 1/3	1	LIVER	14.4	23	1	Y537N	19
B026461/17	1	LIVER	71.2	21	0		-
B028189/16	1	LIVER	19.8	28	1	D538G	33
B029311/15 6/6	1	LIVER	54	26	0		-
B15838/17 6F	0	LYMPH NODE	0.67	28	0		-
B23068/17 1F /3	0	LYMPH NODE	83.4	21	0		-
B322242/17 2F 1/4	1	PLEURA	26.6	20	0		-
D004122/18 4/4	1	PLEURA	94.4	24	1	Y537C	31
D004369/18	0	BONE	0.362	27	0		-
D011660/18	0	LYMPH NODE	36.8	22	0		-
D013224/18	1	PLEURA	7.94	26	0		-
D014129/15	0	BONE MARROW	8.86	27	0		-
D016014/17	0	LYMPH NODE	33.2	20	0		-
D020968/18	0	BONE	11.5	21	0		-
D021209/17	0	LYMPH NODE	28	22	0		-
D021634/18	1	LIVER	0.912	27	0		-
D021647/18	1	CENTRAL NERVOUS SYSTEM	20.2	25	0		-
D028893/16	0	BONE	10.6	23	1	Y537N	22
D030265/18	1	PLEURA	89.6	21	0		-
D031102/14	0	LYMPH NODE	35.2	19	0		-
D035771/17	1	PLEURA	24.4	23	0		-
D036845/18 2/2	0	SKIN	20.4	22	0		-
D041451/18	1	PLEURA	24.4	22	0		-
D043256/15	0	BONE	0.48	38	0		-
D043881/17	0	LYMPH NODE	25	17	0		-
D045981/18 3/7	1	PERITONEUM	8.96	26	0		-
D053448/17	0	LYMPH NODE	106	19	0		-
D054567/15	0	CHEST WALL	19.1	24	0		-
D055219/14	0	LYMPH NODE	39	26	0		-
D064921/17	1	PLEURA	26	27	0		-
D067992/17	0	LYMPH NODE	41.4	20	0		-
D068081/17 2/3	0	LYMPH NODE	41.6	24	0		-
D069147/14 2/3	0	SKIN	57.2	27	0		-
D074626/17	0	LYMPH NODE	49.6	23	0		-
D075672/17	1	LUNG	106	21	0		-
D084011/17	0	SKIN	39.2	21	0		-
D095531/16 6/6	1	CENTRAL NERVOUS SYSTEM	71.2	21	0		-
					77	11
					Non-visceral: 3/45
					Visceral: 8/32
